# Supplementary material for: Occurrence of cfr-Positive Linezolid-Susceptible Staphylococcus aureus and Non-aureus Staphylococcal Isolates from Pig Farms
Source: Antibiotics (Basel). 2023 Feb 9;12(2):359. doi: 10.3390/antibiotics12020359 (PMC9952267; doi:10.3390/antibiotics12020359)
Supplement: Supplementary file 1 [file antibiotics-12-00359-s001.zip]

Archive with 2 entries (2 files):
- antibiotics-2198635-supplementary Figures.pdf
- antibiotics-2198635-supplementary tables.pdf
